# Supplementary material for: 4D MUSIC CMR: value-based imaging of neonates and infants with congenital heart disease
Source: J Cardiovasc Magn Reson. 2017 Apr 3;19:40. doi: 10.1186/s12968-017-0352-8 (PMC5376692; doi:10.1186/s12968-017-0352-8)
Supplement: Supplementary file 3 — Online videos. (ZIP 15120 kb) [file 12968_2017_352_MOESM3_ESM.zip]

Archive with 12 entries (12 files):
- Online video 1a.mp4
- Online video 1b.mp4
- Online video 3a new.mp4
- Online video 3b new.mp4
- Online video 4a new.mp4
- Online video 4b new.mp4
- Online video 5a new.mp4
- Online video 5b new.mp4
- Online video 5c new.mp4
- Online video 6a.mp4
- Online video 6b.mp4
- Online video 6c.mp4
